# Supplementary material for: Harmonia manillana (Mulsant), a new addition to Indian Coccinellidae, with changes in synonymy
Source: Biodivers Data J. 2016 Mar 25;(4):e8030. doi: 10.3897/BDJ.4.e8030 (PMC4822061; doi:10.3897/BDJ.4.e8030)
Supplement: XML Treatment for Harmonia manillana [file BDJ.4.e8030-treatment1.xml]

<!DOCTYPE tp:taxon-treatment
  PUBLIC "-//TaxonX//DTD Taxonomic Treatment Publishing DTD v0 20100105//EN" "tax-treatment-NSO.dtd">
<tp:taxon-treatment xmlns:tp="http://www.plazi.org/taxpub"><tp:treatment-meta><mixed-citation publication-type="journal"><person-group><name><surname>Poorani</surname><given-names>J.</given-names></name><name><surname>Booth</surname><given-names>Roger G</given-names></name></person-group><article-title><italic><tp:taxon-name><tp:taxon-name-part taxon-name-part-type="genus">Harmonia</tp:taxon-name-part> <tp:taxon-name-part taxon-name-part-type="species">manillana</tp:taxon-name-part></tp:taxon-name></italic> (Mulsant), a new addition to Indian <tp:taxon-name><tp:taxon-name-part taxon-name-part-type="family">Coccinellidae</tp:taxon-name-part></tp:taxon-name>, with changes in synonymy</article-title><source>Biodivers Data J</source><day>25</day><month>3</month><year>2016</year><volume>2016</volume><issue>4</issue><pub-id pub-id-type="doi">10.3897/BDJ.4.e8030</pub-id></mixed-citation></tp:treatment-meta><tp:nomenclature><tp:taxon-name><tp:taxon-name-part taxon-name-part-type="genus">Harmonia</tp:taxon-name-part> <tp:taxon-name-part taxon-name-part-type="species">manillana</tp:taxon-name-part></tp:taxon-name><tp:taxon-authority>(Mulsant, 1866)</tp:taxon-authority><tp:nomenclature-citation-list><tp:nomenclature-citation><tp:taxon-name><tp:taxon-name-part taxon-name-part-type="genus">Caria</tp:taxon-name-part> <tp:taxon-name-part taxon-name-part-type="species">manillana</tp:taxon-name-part></tp:taxon-name><comment><xref ref-type="bibr" rid="B2809087">Mulsant 1866</xref>: 170 (Type locality: 'Manilla', Philippines; Lectotype, UCCC).-<xref ref-type="bibr" rid="B2809058">Bielawski 1962</xref>: 197.-<xref ref-type="bibr" rid="B2809038">Gordon 1987</xref>: 14 (lectotype designation).</comment></tp:nomenclature-citation><tp:nomenclature-citation><tp:taxon-name><tp:taxon-name-part taxon-name-part-type="genus">Leis</tp:taxon-name-part> <tp:taxon-name-part taxon-name-part-type="species">atrocincta</tp:taxon-name-part></tp:taxon-name><comment><xref ref-type="bibr" rid="B2809087">Mulsant 1866</xref>: 175 (Type locality: 'Manilla', MNHUB).-<xref ref-type="bibr" rid="B2809011">Crotch 1874</xref>: 120 (as var. <italic><tp:taxon-name><tp:taxon-name-part taxon-name-part-type="variety">atrocincta</tp:taxon-name-part></tp:taxon-name></italic>).-<xref ref-type="bibr" rid="B2809077">Coutanceau 2008</xref>: 7.</comment></tp:nomenclature-citation><tp:nomenclature-citation><tp:taxon-name><tp:taxon-name-part taxon-name-part-type="genus">Neda</tp:taxon-name-part> <tp:taxon-name-part taxon-name-part-type="species">paulinae</tp:taxon-name-part></tp:taxon-name><comment><xref ref-type="bibr" rid="B2809087">Mulsant 1866</xref>: 203 (Type material: ?MNHUB).-<xref ref-type="bibr" rid="B2809011">Crotch 1874</xref>: 120 (as <italic><tp:taxon-name><tp:taxon-name-part taxon-name-part-type="genus">Caria</tp:taxon-name-part> <tp:taxon-name-part taxon-name-part-type="species">paulinae</tp:taxon-name-part></tp:taxon-name></italic>).-<xref ref-type="bibr" rid="B2809058">Bielawski 1962</xref>: 197.-<xref ref-type="bibr" rid="B2809029">Iablokoff-Khnzorian 1982</xref>: 486.-<xref ref-type="bibr" rid="B2809038">Gordon 1987</xref>: 14.-<xref ref-type="bibr" rid="B2809077">Coutanceau 2008</xref>: 7.</comment></tp:nomenclature-citation><tp:nomenclature-citation><tp:taxon-name><tp:taxon-name-part taxon-name-part-type="genus">Leis</tp:taxon-name-part> <tp:taxon-name-part taxon-name-part-type="species">dunlopi</tp:taxon-name-part></tp:taxon-name><comment><xref ref-type="bibr" rid="B2809011">Crotch 1874</xref>: 121 (Type locality: “India”; Lectotype, UCCC).-<xref ref-type="bibr" rid="B2809029">Iablokoff-Khnzorian 1982</xref>: 486.-<xref ref-type="bibr" rid="B2809038">Gordon 1987</xref>: 14 (lectotype designation).-<xref ref-type="bibr" rid="B2809077">Coutanceau 2008</xref>: 7. <bold>New Synonym.</bold></comment></tp:nomenclature-citation><tp:nomenclature-citation><tp:taxon-name><tp:taxon-name-part taxon-name-part-type="genus">Leis</tp:taxon-name-part> <tp:taxon-name-part taxon-name-part-type="species">cerasicolor</tp:taxon-name-part></tp:taxon-name><comment><xref ref-type="bibr" rid="B2809011">Crotch 1874</xref>: 121 (Holotype, UCCC).-<xref ref-type="bibr" rid="B2809029">Iablokoff-Khnzorian 1982</xref>: 486.-<xref ref-type="bibr" rid="B2809038">Gordon 1987</xref>: 14.-<xref ref-type="bibr" rid="B2809077">Coutanceau 2008</xref>: 7.</comment></tp:nomenclature-citation><tp:nomenclature-citation><tp:taxon-name><tp:taxon-name-part taxon-name-part-type="genus">Leis</tp:taxon-name-part> <tp:taxon-name-part taxon-name-part-type="species">aterrima</tp:taxon-name-part></tp:taxon-name><comment><xref ref-type="bibr" rid="B2809011">Crotch 1874</xref>: 121 (Holotype, UCCC).-<xref ref-type="bibr" rid="B2809029">Iablokoff-Khnzorian 1982</xref>: 486.-<xref ref-type="bibr" rid="B2809038">Gordon 1987</xref>: 14.-<xref ref-type="bibr" rid="B2809077">Coutanceau 2008</xref>: 7.</comment></tp:nomenclature-citation><tp:nomenclature-citation><tp:taxon-name><tp:taxon-name-part taxon-name-part-type="genus">Leis</tp:taxon-name-part> <tp:taxon-name-part taxon-name-part-type="species">papuensis</tp:taxon-name-part></tp:taxon-name><comment><xref ref-type="bibr" rid="B2809011">Crotch 1874</xref>: 121 (Lectotype, UCCC).-<xref ref-type="bibr" rid="B2809029">Iablokoff-Khnzorian 1982</xref>: 486.-<xref ref-type="bibr" rid="B2809038">Gordon 1987</xref>: 14 (lectotype designation).-<xref ref-type="bibr" rid="B2809077">Coutanceau 2008</xref>: 7.</comment></tp:nomenclature-citation><tp:nomenclature-citation><tp:taxon-name><tp:taxon-name-part taxon-name-part-type="genus">Leis</tp:taxon-name-part> <tp:taxon-name-part taxon-name-part-type="species">papuensis</tp:taxon-name-part> <tp:taxon-name-part taxon-name-part-type="infraspecific-rank">var.</tp:taxon-name-part> <tp:taxon-name-part taxon-name-part-type="variety">suffusa</tp:taxon-name-part></tp:taxon-name><comment><xref ref-type="bibr" rid="B2809011">Crotch 1874</xref>: 121 (Lectotype, UCCC).-<xref ref-type="bibr" rid="B3044560">Korschefsky 1932</xref>: 275.-<xref ref-type="bibr" rid="B2809038">Gordon 1987</xref>: 14 (lectotype designation). <bold>Syn. nov.</bold></comment></tp:nomenclature-citation></tp:nomenclature-citation-list></tp:nomenclature><tp:treatment-sec sec-type="materials"><title>Materials</title><list list-type="alpha-lower" list-content="occurrences"><list-item><p><bold>Type status:</bold> <named-content xmlns:xlink="http://www.w3.org/1999/xlink" content-type="dwc:typeStatus" xlink:type="simple">Other material</named-content>. <bold>Occurrence:</bold> individualCount: <named-content xmlns:xlink="http://www.w3.org/1999/xlink" content-type="dwc:individualCount" xlink:type="simple">1</named-content>; sex: <named-content xmlns:xlink="http://www.w3.org/1999/xlink" content-type="dwc:sex" xlink:type="simple">Male</named-content>; lifeStage: <named-content xmlns:xlink="http://www.w3.org/1999/xlink" content-type="dwc:lifeStage" xlink:type="simple">Adult</named-content>; preparations: <named-content xmlns:xlink="http://www.w3.org/1999/xlink" content-type="dwc:preparations" xlink:type="simple">Male genitalia</named-content>; <bold>Taxon:</bold> scientificName: <named-content xmlns:xlink="http://www.w3.org/1999/xlink" content-type="dwc:scientificName" xlink:type="simple"><italic><tp:taxon-name><tp:taxon-name-part taxon-name-part-type="genus">Harmonia</tp:taxon-name-part> <tp:taxon-name-part taxon-name-part-type="species">manillana</tp:taxon-name-part></tp:taxon-name></italic> (Mulsant)</named-content>; kingdom: <named-content xmlns:xlink="http://www.w3.org/1999/xlink" content-type="dwc:kingdom" xlink:type="simple"><tp:taxon-name><tp:taxon-name-part taxon-name-part-type="kingdom">Animalia</tp:taxon-name-part></tp:taxon-name></named-content>; phylum: <named-content xmlns:xlink="http://www.w3.org/1999/xlink" content-type="dwc:phylum" xlink:type="simple"><tp:taxon-name><tp:taxon-name-part taxon-name-part-type="phylum">Arthropoda</tp:taxon-name-part></tp:taxon-name></named-content>; class: <named-content xmlns:xlink="http://www.w3.org/1999/xlink" content-type="dwc:class" xlink:type="simple"><tp:taxon-name><tp:taxon-name-part taxon-name-part-type="class">Insecta</tp:taxon-name-part></tp:taxon-name></named-content>; order: <named-content xmlns:xlink="http://www.w3.org/1999/xlink" content-type="dwc:order" xlink:type="simple"><tp:taxon-name><tp:taxon-name-part taxon-name-part-type="order">Coleoptera</tp:taxon-name-part></tp:taxon-name></named-content>; family: <named-content xmlns:xlink="http://www.w3.org/1999/xlink" content-type="dwc:family" xlink:type="simple"><tp:taxon-name><tp:taxon-name-part taxon-name-part-type="family">Coccinellidae</tp:taxon-name-part></tp:taxon-name></named-content>; taxonomicStatus: <named-content xmlns:xlink="http://www.w3.org/1999/xlink" content-type="dwc:taxonomicStatus" xlink:type="simple">accepted</named-content>; <bold>Location:</bold> continent: <named-content xmlns:xlink="http://www.w3.org/1999/xlink" content-type="dwc:continent" xlink:type="simple">Asia</named-content>; country: <named-content xmlns:xlink="http://www.w3.org/1999/xlink" content-type="dwc:country" xlink:type="simple">India</named-content>; stateProvince: <named-content xmlns:xlink="http://www.w3.org/1999/xlink" content-type="dwc:stateProvince" xlink:type="simple">Arunachal Pradesh</named-content>; municipality: <named-content xmlns:xlink="http://www.w3.org/1999/xlink" content-type="dwc:municipality" xlink:type="simple">Pasighat</named-content>; locality: <named-content xmlns:xlink="http://www.w3.org/1999/xlink" content-type="dwc:locality" xlink:type="simple">Pasighat College of Horticulture &amp; Forestry</named-content>; verbatimLocality: <named-content xmlns:xlink="http://www.w3.org/1999/xlink" content-type="dwc:verbatimLocality" xlink:type="simple">College of Horticulture &amp; Forestry</named-content>; <bold>Identification:</bold> identifiedBy: <named-content xmlns:xlink="http://www.w3.org/1999/xlink" content-type="dwc:identifiedBy" xlink:type="simple">J Poorani</named-content>; <bold>Event:</bold> samplingProtocol: <named-content xmlns:xlink="http://www.w3.org/1999/xlink" content-type="dwc:samplingProtocol" xlink:type="simple">Yellow pan trap</named-content>; eventDate: <named-content xmlns:xlink="http://www.w3.org/1999/xlink" content-type="dwc:eventDate" xlink:type="simple">2014-11-11/17</named-content>; year: <named-content xmlns:xlink="http://www.w3.org/1999/xlink" content-type="dwc:year" xlink:type="simple">2014</named-content>; month: <named-content xmlns:xlink="http://www.w3.org/1999/xlink" content-type="dwc:month" xlink:type="simple">November</named-content>; <bold>Record Level:</bold> institutionID: <named-content xmlns:xlink="http://www.w3.org/1999/xlink" content-type="dwc:institutionID" xlink:type="simple">ICAR-NBAIR</named-content>; institutionCode: <named-content xmlns:xlink="http://www.w3.org/1999/xlink" content-type="dwc:institutionCode" xlink:type="simple">NBAIR</named-content></p></list-item></list></tp:treatment-sec><tp:treatment-sec sec-type="Description"><title>Description</title><p>Length: 6.5 mm. Form (Fig. <xref ref-type="fig" rid="F2808972">1</xref><xref ref-type="fig" rid="F2808977">a</xref>) hemipherical, strongly convex, dorsum glabrous except head with silvery white hairs around clypeal margin. Dorsal side bright reddish-testaceous, pronotum with a median black macula on posterior margin above scutellum, elytra with 11 black spots, spots on each elytron arranged in a 1-2-2-1/2 pattern, one below anterior margin, two transverse spots arranged just above midline (one lateral and one discal), the second pair positioned around apical third and smaller than the first pair of spots, the last spot sutural and reaching apex; ventral side reddish testaceous except metaventrite medially blackish. Abdominal postcoxal line (Fig. <xref ref-type="fig" rid="F2808972">1</xref><xref ref-type="fig" rid="F2808978">b</xref>) incomplete with a semi-circular associate line, ventrite 5 apically shallowly emarginate, ventrite 6 slightly more deeply emarginate. Male genitalia (Fig. <xref ref-type="fig" rid="F2808972">1</xref><xref ref-type="fig" rid="F2808979">c</xref>, <xref ref-type="fig" rid="F2808980">d</xref>, <xref ref-type="fig" rid="F2808981">e</xref>, <xref ref-type="fig" rid="F2808982">f</xref>) with penis guide of tegmen in ventral view (Fig. <xref ref-type="fig" rid="F2808972">1</xref><xref ref-type="fig" rid="F2808980">d</xref>) basally broadest, progressively narrowed towards a tubularly produced apex, shorter than parameres; parameres with lateral and inner margins covered with dense pubescence. Penis (Fig. <xref ref-type="fig" rid="F2808972">1</xref><xref ref-type="fig" rid="F2808981">e</xref>, <xref ref-type="fig" rid="F2808982">f</xref>) with a prominent, stout capsule, penis apex (Fig. <xref ref-type="fig" rid="F2808972">1</xref><xref ref-type="fig" rid="F2808982">f</xref>) as illustrated. (This description is based on the single specimen examined from India.)</p></tp:treatment-sec><tp:treatment-sec sec-type="Diagnosis"><title>Diagnosis</title><p><italic><tp:taxon-name><tp:taxon-name-part taxon-name-part-type="genus">Harmonia</tp:taxon-name-part> <tp:taxon-name-part taxon-name-part-type="species">manillana</tp:taxon-name-part></tp:taxon-name></italic> is externally highly variable and <xref ref-type="bibr" rid="B2809058">Bielawski (1962)</xref> described the nominate form in detail and illustrated the male and female genitalia. In the sole Indian male examined here and the specimens of <italic><tp:taxon-name><tp:taxon-name-part taxon-name-part-type="genus">H.</tp:taxon-name-part> <tp:taxon-name-part taxon-name-part-type="species">manillana</tp:taxon-name-part></tp:taxon-name></italic> from Malaysia at BMNH, on each elytron the spots are characteristically arranged in a 1-2-2-1/2 pattern and the pronotum has a larger median spot. The male genitalia in <italic><tp:taxon-name><tp:taxon-name-part taxon-name-part-type="genus">H.</tp:taxon-name-part> <tp:taxon-name-part taxon-name-part-type="species">manillana</tp:taxon-name-part></tp:taxon-name></italic> are diagnostic. The male genitalia of the Indian specimen fully match the illustrations given by <xref ref-type="bibr" rid="B2809058">Bielawski (1962)</xref> and <xref ref-type="bibr" rid="B2809029">Iablokoff-Khnzorian (1982)</xref>.</p><p>The nominate form of <italic><tp:taxon-name><tp:taxon-name-part taxon-name-part-type="genus">Harmonia</tp:taxon-name-part> <tp:taxon-name-part taxon-name-part-type="species">dunlopi</tp:taxon-name-part></tp:taxon-name></italic> is very similar to <italic><tp:taxon-name><tp:taxon-name-part taxon-name-part-type="genus">H.</tp:taxon-name-part> <tp:taxon-name-part taxon-name-part-type="species">dimidiata</tp:taxon-name-part></tp:taxon-name></italic> and likely to be confused with it as observed by <xref ref-type="bibr" rid="B2809058">Bielawski (1962)</xref> and <xref ref-type="bibr" rid="B2809029">Iablokoff-Khnzorian (1982)</xref>. <xref ref-type="bibr" rid="B2809011">Crotch (1874)</xref> described <italic><tp:taxon-name><tp:taxon-name-part taxon-name-part-type="genus">H.</tp:taxon-name-part> <tp:taxon-name-part taxon-name-part-type="species">dunlopi</tp:taxon-name-part></tp:taxon-name></italic> as having a 1-2-1-1 elytral pattern and observed that an additional sutural spot was present in some specimens. The lone Indian specimen appears to have this extra spot observed by Crotch. The illustration given by <xref ref-type="bibr" rid="B2809029">Iablokoff-Khnzorian (1982)</xref> for <italic><tp:taxon-name><tp:taxon-name-part taxon-name-part-type="genus">H.</tp:taxon-name-part> <tp:taxon-name-part taxon-name-part-type="species">dunlopi</tp:taxon-name-part></tp:taxon-name></italic> also shows a tiny extra spot next to suture in the third row, which corresponds to the Indian specimen. The only specimen of <italic><tp:taxon-name><tp:taxon-name-part taxon-name-part-type="genus">H.</tp:taxon-name-part> <tp:taxon-name-part taxon-name-part-type="species">dunlopi</tp:taxon-name-part></tp:taxon-name></italic> examined by JP in the collections of the Zoological Survey of India, Kolkata, was collected in "Haruhasa Mt. Sambawa" (Indonesia) and identified by A.P. Kapur as <italic><tp:taxon-name><tp:taxon-name-part taxon-name-part-type="genus">Leis</tp:taxon-name-part> <tp:taxon-name-part taxon-name-part-type="species">dunlopi</tp:taxon-name-part></tp:taxon-name></italic> var. nov. (compared with type) (Fig. <xref ref-type="fig" rid="F3003063">2</xref>). This specimen was much larger with smaller elytral spots compared to the present example. Further specimens of <italic><tp:taxon-name><tp:taxon-name-part taxon-name-part-type="genus">H.</tp:taxon-name-part> <tp:taxon-name-part taxon-name-part-type="species">manillana</tp:taxon-name-part></tp:taxon-name></italic> from “Haruhasa, Mt. Sambawa” in BMNH were also determined by A.P. Kapur as <italic><tp:taxon-name> <tp:taxon-name-part taxon-name-part-type="variety">dunlopi</tp:taxon-name-part></tp:taxon-name></italic> var. nov. and are from the same series as the specimen shown in Fig. <xref ref-type="fig" rid="F3003063">2</xref>.</p><p><italic><tp:taxon-name><tp:taxon-name-part taxon-name-part-type="genus">Harmonia</tp:taxon-name-part> <tp:taxon-name-part taxon-name-part-type="species">dimidiata</tp:taxon-name-part></tp:taxon-name></italic>  (Fig. <xref ref-type="fig" rid="F2808994">3</xref><xref ref-type="fig" rid="F2808999">a</xref>) is orange-yellow to bright red with a pair of black spots on pronotum, often fused into a single marking with a median emargination and 13 black spots on elytra arranged in a 1-3-2-1/2 pattern. The pronotal spots and apical elytral spot are sometimes absent in some examples (Figs <xref ref-type="fig" rid="F2808994">3</xref><xref ref-type="fig" rid="F2808999">a</xref>, <xref ref-type="fig" rid="F3009648">4</xref><xref ref-type="fig" rid="F3009653">a</xref>, <xref ref-type="fig" rid="F3009656">d</xref>). The elytral color pattern is variable with the spots enlarged (Fig. <xref ref-type="fig" rid="F3009648">4</xref><xref ref-type="fig" rid="F3009655">c</xref>) or posterior two-thirds of elytra black and anterior portion yellowish, with the humeral black spots present (Fig. <xref ref-type="fig" rid="F3009648">4</xref><xref ref-type="fig" rid="F3009656">d</xref>) or absent. The abdominal postcoxal lines are incomplete with an associate line as in <italic><tp:taxon-name><tp:taxon-name-part taxon-name-part-type="genus">H.</tp:taxon-name-part> <tp:taxon-name-part taxon-name-part-type="species">manillana</tp:taxon-name-part></tp:taxon-name></italic>. The metaventrite in the Indian specimen of <italic><tp:taxon-name><tp:taxon-name-part taxon-name-part-type="genus">H.</tp:taxon-name-part> <tp:taxon-name-part taxon-name-part-type="species">manillana</tp:taxon-name-part></tp:taxon-name></italic> is almost black, whereas in <italic><tp:taxon-name><tp:taxon-name-part taxon-name-part-type="genus">H.</tp:taxon-name-part> <tp:taxon-name-part taxon-name-part-type="species">dimidiata</tp:taxon-name-part></tp:taxon-name></italic>, the ventral side is reddish testaceous. The male genitalia (Fig. <xref ref-type="fig" rid="F2808994">3</xref><xref ref-type="fig" rid="F2809000">b</xref>) in <italic><tp:taxon-name><tp:taxon-name-part taxon-name-part-type="genus">H.</tp:taxon-name-part> <tp:taxon-name-part taxon-name-part-type="species">dimidiata</tp:taxon-name-part></tp:taxon-name></italic> are superficially similar to those of <italic><tp:taxon-name><tp:taxon-name-part taxon-name-part-type="genus">H.</tp:taxon-name-part> <tp:taxon-name-part taxon-name-part-type="species">manillana</tp:taxon-name-part></tp:taxon-name></italic>, but the penis guide is distinctly more elongate and narrower than that in <italic><tp:taxon-name><tp:taxon-name-part taxon-name-part-type="genus">H.</tp:taxon-name-part> <tp:taxon-name-part taxon-name-part-type="species">manillana</tp:taxon-name-part></tp:taxon-name></italic>  with a rounded apical projection and the penis capsule is elongate with a much longer and narrower outer arm. The parameres in <italic><tp:taxon-name><tp:taxon-name-part taxon-name-part-type="genus">H.</tp:taxon-name-part> <tp:taxon-name-part taxon-name-part-type="species">manillana</tp:taxon-name-part></tp:taxon-name></italic> are stouter and shorter and rather abruptly narrowed in the apical third whereas in <italic><tp:taxon-name><tp:taxon-name-part taxon-name-part-type="genus">H.</tp:taxon-name-part> <tp:taxon-name-part taxon-name-part-type="species">dimidiata</tp:taxon-name-part></tp:taxon-name></italic>, parameres are more or less uniformly wide throughout and apically truncate. The spermatheca and the infundibulum in <italic><tp:taxon-name><tp:taxon-name-part taxon-name-part-type="genus">H.</tp:taxon-name-part> <tp:taxon-name-part taxon-name-part-type="species">dimidiata</tp:taxon-name-part></tp:taxon-name></italic> are illustrated in Fig. <xref ref-type="fig" rid="F2808994">3</xref><xref ref-type="fig" rid="F2809000">b</xref>. The spermatheca of <italic><tp:taxon-name><tp:taxon-name-part taxon-name-part-type="genus">H.</tp:taxon-name-part> <tp:taxon-name-part taxon-name-part-type="species">manillana</tp:taxon-name-part></tp:taxon-name></italic> illustrated by <xref ref-type="bibr" rid="B2809058">Bielawski (1962)</xref> and <xref ref-type="bibr" rid="B2809029">Iablokoff-Khnzorian (1982)</xref> appears to be different from that of <italic><tp:taxon-name><tp:taxon-name-part taxon-name-part-type="genus">H.</tp:taxon-name-part> <tp:taxon-name-part taxon-name-part-type="species">dimidiata</tp:taxon-name-part></tp:taxon-name></italic> and clearly shows a basal constricted projection of the cornu though the infundibulum appears to be similar in both species. <italic><tp:taxon-name><tp:taxon-name-part taxon-name-part-type="genus">Harmonia</tp:taxon-name-part> <tp:taxon-name-part taxon-name-part-type="species">dimidiata</tp:taxon-name-part></tp:taxon-name></italic> is widely distributed in north, northwestern and northeastern India and several other South and southeast Asian countries in the Oriental region.</p></tp:treatment-sec><tp:treatment-sec sec-type="Distribution"><title>Distribution</title><p>India: Arunachal Pradesh (<bold>new record</bold>); Philippines; Malaysia; Indonesia (<xref ref-type="bibr" rid="B2809029">Iablokoff-Khnzorian 1982</xref>; <xref ref-type="bibr" rid="B2809077">Coutanceau 2008</xref>).</p></tp:treatment-sec><tp:treatment-sec sec-type="Conservation"><title>Conservation</title><p><italic><tp:taxon-name><tp:taxon-name-part taxon-name-part-type="genus">Harmonia</tp:taxon-name-part> <tp:taxon-name-part taxon-name-part-type="species">manillana</tp:taxon-name-part></tp:taxon-name></italic> appears to be extremely rare in India. Discovery of <italic><tp:taxon-name><tp:taxon-name-part taxon-name-part-type="genus">H.</tp:taxon-name-part> <tp:taxon-name-part taxon-name-part-type="species">manillana</tp:taxon-name-part></tp:taxon-name></italic> from India is important as it could be taken as a confirmation of the type locality of <italic><tp:taxon-name><tp:taxon-name-part taxon-name-part-type="genus">H.</tp:taxon-name-part> <tp:taxon-name-part taxon-name-part-type="species">dunlopi</tp:taxon-name-part></tp:taxon-name></italic> (synonymized here with the former). This is the first record of <italic><tp:taxon-name><tp:taxon-name-part taxon-name-part-type="genus">H.</tp:taxon-name-part> <tp:taxon-name-part taxon-name-part-type="species">manillana</tp:taxon-name-part></tp:taxon-name></italic> from mainland India and its absence in Indian and international collections is an indication that it is probably a very rare species and it probably needs to be listed as such in Indian faunal lists. It is worth noting that this was the only specimen collected along with several specimens of <italic><tp:taxon-name><tp:taxon-name-part taxon-name-part-type="genus">H.</tp:taxon-name-part> <tp:taxon-name-part taxon-name-part-type="species">dimidiata</tp:taxon-name-part></tp:taxon-name></italic> from the same locality.</p></tp:treatment-sec><tp:treatment-sec sec-type="Taxon discussion"><title>Taxon discussion</title><p>Two species, <italic><tp:taxon-name><tp:taxon-name-part taxon-name-part-type="genus">Harmonia</tp:taxon-name-part> <tp:taxon-name-part taxon-name-part-type="species">decussata</tp:taxon-name-part></tp:taxon-name></italic> (<xref ref-type="bibr" rid="B2809011">Crotch 1874</xref>: 161) and <italic><tp:taxon-name><tp:taxon-name-part taxon-name-part-type="genus">H.</tp:taxon-name-part> <tp:taxon-name-part taxon-name-part-type="species">flavomarginata</tp:taxon-name-part></tp:taxon-name></italic> <xref ref-type="bibr" rid="B2809048">Bielawski (1968)</xref>, are wrongly synonymized with <italic><tp:taxon-name><tp:taxon-name-part taxon-name-part-type="genus">H.</tp:taxon-name-part> <tp:taxon-name-part taxon-name-part-type="species">manillana</tp:taxon-name-part></tp:taxon-name></italic> by <xref ref-type="bibr" rid="B2809029">Iablokoff-Khnzorian (1982)</xref>, and are valid names. <xref ref-type="bibr" rid="B2809077">Coutanceau (2008)</xref> appears to have followed Iablokoff-Khnzorian in his checklist of world species of <italic><tp:taxon-name><tp:taxon-name-part taxon-name-part-type="genus">Harmonia</tp:taxon-name-part></tp:taxon-name></italic>, where both are listed as synonyms of <italic><tp:taxon-name><tp:taxon-name-part taxon-name-part-type="genus">H.</tp:taxon-name-part> <tp:taxon-name-part taxon-name-part-type="species">manillana</tp:taxon-name-part></tp:taxon-name></italic>. <xref ref-type="bibr" rid="B2809011">Crotch (1874)</xref> described <italic><tp:taxon-name><tp:taxon-name-part taxon-name-part-type="genus">Callineda</tp:taxon-name-part> <tp:taxon-name-part taxon-name-part-type="species">decussata</tp:taxon-name-part></tp:taxon-name></italic> from various localities and the syntype series in UCCC and BMNH is very mixed, but none is <italic><tp:taxon-name><tp:taxon-name-part taxon-name-part-type="genus">H.</tp:taxon-name-part> <tp:taxon-name-part taxon-name-part-type="species">manillana</tp:taxon-name-part></tp:taxon-name></italic>. The lectotype of <italic><tp:taxon-name><tp:taxon-name-part taxon-name-part-type="genus">C.</tp:taxon-name-part> <tp:taxon-name-part taxon-name-part-type="species">decussata</tp:taxon-name-part></tp:taxon-name></italic>, designated by <xref ref-type="bibr" rid="B2809038">Gordon (1987)</xref>, is here confirmed as a valid species, <italic><tp:taxon-name><tp:taxon-name-part taxon-name-part-type="genus">Harmonia</tp:taxon-name-part> <tp:taxon-name-part taxon-name-part-type="species">decussata</tp:taxon-name-part></tp:taxon-name></italic> (Crotch, 1874) (<bold>stat. rev.</bold>). This lectotype was examined by RGB in 1989 and found to represent the same species that <xref ref-type="bibr" rid="B2809048">Bielawski (1968)</xref> described as <italic><tp:taxon-name><tp:taxon-name-part taxon-name-part-type="genus">Harmonia</tp:taxon-name-part> <tp:taxon-name-part taxon-name-part-type="species">flavomarginata</tp:taxon-name-part></tp:taxon-name></italic> (<bold>syn. nov.</bold>). This also appears to be the same species that <xref ref-type="bibr" rid="B3009636">Chazeau (1989)</xref> described as <italic><tp:taxon-name><tp:taxon-name-part taxon-name-part-type="genus">Harmonia</tp:taxon-name-part> <tp:taxon-name-part taxon-name-part-type="species">incognita</tp:taxon-name-part></tp:taxon-name></italic>, but a formal synonymy of the latter must await further study.</p><p><xref ref-type="bibr" rid="B2809011">Crotch (1874)</xref> listed <italic><tp:taxon-name><tp:taxon-name-part taxon-name-part-type="genus">Leis</tp:taxon-name-part> <tp:taxon-name-part taxon-name-part-type="species">suffusa</tp:taxon-name-part></tp:taxon-name></italic> as a variety of <italic><tp:taxon-name><tp:taxon-name-part taxon-name-part-type="genus">L.</tp:taxon-name-part> <tp:taxon-name-part taxon-name-part-type="species">papuensis</tp:taxon-name-part></tp:taxon-name></italic> (now a synonym of <italic><tp:taxon-name><tp:taxon-name-part taxon-name-part-type="genus">H.</tp:taxon-name-part> <tp:taxon-name-part taxon-name-part-type="species">manillana</tp:taxon-name-part></tp:taxon-name></italic>) and <xref ref-type="bibr" rid="B3044560">Korschefsky (1932)</xref> listed it as an aberration of <italic><tp:taxon-name><tp:taxon-name-part taxon-name-part-type="aberration">papuensis</tp:taxon-name-part></tp:taxon-name></italic> in his catalogue. <xref ref-type="bibr" rid="B2809038">Gordon (1987)</xref> designated a lectotype for <italic><tp:taxon-name><tp:taxon-name-part taxon-name-part-type="genus">L.</tp:taxon-name-part> <tp:taxon-name-part taxon-name-part-type="species">suffusa</tp:taxon-name-part></tp:taxon-name></italic> and mentioned that it appeared to be a synonym of <italic><tp:taxon-name><tp:taxon-name-part taxon-name-part-type="genus">H.</tp:taxon-name-part> <tp:taxon-name-part taxon-name-part-type="species">manillana</tp:taxon-name-part></tp:taxon-name></italic> though it was not formally designated so by <xref ref-type="bibr" rid="B2809029">Iablokoff-Khnzorian (1982)</xref>. We formally synonymize <italic><tp:taxon-name><tp:taxon-name-part taxon-name-part-type="genus">L.</tp:taxon-name-part> <tp:taxon-name-part taxon-name-part-type="species">suffusa</tp:taxon-name-part></tp:taxon-name></italic> with <italic><tp:taxon-name><tp:taxon-name-part taxon-name-part-type="genus">H.</tp:taxon-name-part> <tp:taxon-name-part taxon-name-part-type="species">manillana</tp:taxon-name-part></tp:taxon-name></italic> here (<bold>syn. nov.</bold>).</p><p><xref ref-type="bibr" rid="B2809029">Iablokoff-Khnzorian (1982)</xref> described both <italic><tp:taxon-name><tp:taxon-name-part taxon-name-part-type="genus">H.</tp:taxon-name-part> <tp:taxon-name-part taxon-name-part-type="species">manillana</tp:taxon-name-part></tp:taxon-name></italic> and <italic><tp:taxon-name><tp:taxon-name-part taxon-name-part-type="genus">H.</tp:taxon-name-part> <tp:taxon-name-part taxon-name-part-type="species">dunlopi</tp:taxon-name-part></tp:taxon-name></italic> with rather inadequate / poor illustrations. He illustrated the adult and the female genitalia of <italic><tp:taxon-name><tp:taxon-name-part taxon-name-part-type="genus">H.</tp:taxon-name-part> <tp:taxon-name-part taxon-name-part-type="species">dunlopi</tp:taxon-name-part></tp:taxon-name></italic> and indicated that it could be probably synonymous with <italic><tp:taxon-name><tp:taxon-name-part taxon-name-part-type="genus">H.</tp:taxon-name-part> <tp:taxon-name-part taxon-name-part-type="species">dimidiata</tp:taxon-name-part></tp:taxon-name></italic>. He also mentioned that the specimen he examined from the Crotch Collection at the University of Cambridge (UCCC) was a holotype. However, <xref ref-type="bibr" rid="B2809011">Crotch (1874)</xref> clearly mentioned about additional specimens. <xref ref-type="bibr" rid="B2809038">Gordon (1987)</xref> also noted this when he designated a lectotype from Crotch's material at UCCC.</p><p>Crotch’s original description of <italic><tp:taxon-name><tp:taxon-name-part taxon-name-part-type="genus">Leis</tp:taxon-name-part> <tp:taxon-name-part taxon-name-part-type="species">dunlopi</tp:taxon-name-part></tp:taxon-name></italic> listed material from India (Dublin, B.M.). <xref ref-type="bibr" rid="B2809038">Gordon (1987)</xref> noted the locality datum on the Lectotype as India. However, the specimen in BMNH, a paralectotype, bearing Crotch’s name label in his own handwriting “Dunlopi ns” is from the Philippines and not India, and this specimen has the color pattern as shown in Fig. <xref ref-type="fig" rid="F2808972">1</xref><xref ref-type="fig" rid="F2808977">a</xref>. Crotch’s Lectotype was examined by RGB in 1988/89 and the paralectotype was examined again during the preparation of this paper, enabling the synonymy of <italic><tp:taxon-name><tp:taxon-name-part taxon-name-part-type="genus">H.</tp:taxon-name-part> <tp:taxon-name-part taxon-name-part-type="species">dunlopi</tp:taxon-name-part></tp:taxon-name></italic> with <italic><tp:taxon-name><tp:taxon-name-part taxon-name-part-type="genus">H.</tp:taxon-name-part> <tp:taxon-name-part taxon-name-part-type="species">manillana</tp:taxon-name-part></tp:taxon-name></italic> to be confirmed.</p></tp:treatment-sec><tp:treatment-sec><!--Section generated to contain objects referenced in tp:taxon-treatment.--><fig-group id="F2808972" position="float" orientation="portrait"><caption><p><italic><tp:taxon-name><tp:taxon-name-part taxon-name-part-type="genus">Harmonia</tp:taxon-name-part> <tp:taxon-name-part taxon-name-part-type="species">manillana</tp:taxon-name-part></tp:taxon-name></italic> (Mulsant)</p></caption><fig id="F2808977" position="float" orientation="portrait"><label>Figure 1a.</label><caption><p>Adult, dorsal habitus</p></caption><graphic xmlns:xlink="http://www.w3.org/1999/xlink" xlink:href="biodiversity_data_journal-4-e8030-g001_a.png" xlink:type="simple" position="float" orientation="portrait" id="oo_74324.png"/></fig><fig id="F2808978" position="float" orientation="portrait"><label>Figure 1b.</label><caption><p>Abdominal postcoxal line</p></caption><graphic xmlns:xlink="http://www.w3.org/1999/xlink" xlink:href="biodiversity_data_journal-4-e8030-g001_b.png" xlink:type="simple" position="float" orientation="portrait" id="oo_74325.png"/></fig><fig id="F2808979" position="float" orientation="portrait"><label>Figure 1c.</label><caption><p>Male genitalia: Tegmen, lateral view</p></caption><graphic xmlns:xlink="http://www.w3.org/1999/xlink" xlink:href="biodiversity_data_journal-4-e8030-g001_c.png" xlink:type="simple" position="float" orientation="portrait" id="oo_74326.png"/></fig><fig id="F2808980" position="float" orientation="portrait"><label>Figure 1d.</label><caption><p>Male genitalia: Tegmen, ventral view</p></caption><graphic xmlns:xlink="http://www.w3.org/1999/xlink" xlink:href="biodiversity_data_journal-4-e8030-g001_d.png" xlink:type="simple" position="float" orientation="portrait" id="oo_74327.png"/></fig><fig id="F2808981" position="float" orientation="portrait"><label>Figure 1e.</label><caption><p>Male genitalia: Penis</p></caption><graphic xmlns:xlink="http://www.w3.org/1999/xlink" xlink:href="biodiversity_data_journal-4-e8030-g001_e.png" xlink:type="simple" position="float" orientation="portrait" id="oo_74328.png"/></fig><fig id="F2808982" position="float" orientation="portrait"><label>Figure 1f.</label><caption><p>Male genitalia: Penis apex</p></caption><graphic xmlns:xlink="http://www.w3.org/1999/xlink" xlink:href="biodiversity_data_journal-4-e8030-g001_f.png" xlink:type="simple" position="float" orientation="portrait" id="oo_74329.png"/></fig></fig-group><fig id="F2808977" position="float" orientation="portrait"><label>Figure 1a.</label><caption><p>Adult, dorsal habitus</p></caption><graphic xmlns:xlink="http://www.w3.org/1999/xlink" xlink:href="biodiversity_data_journal-4-e8030-g001_a.png" xlink:type="simple" position="float" orientation="portrait" id="oo_74324.png"/></fig><fig id="F2808978" position="float" orientation="portrait"><label>Figure 1b.</label><caption><p>Abdominal postcoxal line</p></caption><graphic xmlns:xlink="http://www.w3.org/1999/xlink" xlink:href="biodiversity_data_journal-4-e8030-g001_b.png" xlink:type="simple" position="float" orientation="portrait" id="oo_74325.png"/></fig><fig id="F2808979" position="float" orientation="portrait"><label>Figure 1c.</label><caption><p>Male genitalia: Tegmen, lateral view</p></caption><graphic xmlns:xlink="http://www.w3.org/1999/xlink" xlink:href="biodiversity_data_journal-4-e8030-g001_c.png" xlink:type="simple" position="float" orientation="portrait" id="oo_74326.png"/></fig><fig id="F2808980" position="float" orientation="portrait"><label>Figure 1d.</label><caption><p>Male genitalia: Tegmen, ventral view</p></caption><graphic xmlns:xlink="http://www.w3.org/1999/xlink" xlink:href="biodiversity_data_journal-4-e8030-g001_d.png" xlink:type="simple" position="float" orientation="portrait" id="oo_74327.png"/></fig><fig id="F2808981" position="float" orientation="portrait"><label>Figure 1e.</label><caption><p>Male genitalia: Penis</p></caption><graphic xmlns:xlink="http://www.w3.org/1999/xlink" xlink:href="biodiversity_data_journal-4-e8030-g001_e.png" xlink:type="simple" position="float" orientation="portrait" id="oo_74328.png"/></fig><fig id="F2808982" position="float" orientation="portrait"><label>Figure 1f.</label><caption><p>Male genitalia: Penis apex</p></caption><graphic xmlns:xlink="http://www.w3.org/1999/xlink" xlink:href="biodiversity_data_journal-4-e8030-g001_f.png" xlink:type="simple" position="float" orientation="portrait" id="oo_74329.png"/></fig><fig-group id="F3003063" position="float" orientation="portrait"><caption><p><italic><tp:taxon-name><tp:taxon-name-part taxon-name-part-type="genus">Harmonia</tp:taxon-name-part> <tp:taxon-name-part taxon-name-part-type="species">dunlopi</tp:taxon-name-part></tp:taxon-name></italic> (specimen examined at ZSI, Kolkata)</p></caption><fig id="F3003068" position="float" orientation="portrait"><label>Figure 2a.</label><caption><p>Adult, lateral view</p></caption><graphic xmlns:xlink="http://www.w3.org/1999/xlink" xlink:href="biodiversity_data_journal-4-e8030-g002_a.jpg" xlink:type="simple" position="float" orientation="portrait" id="oo_75479.jpg"/></fig><fig id="F3003069" position="float" orientation="portrait"><label>Figure 2b.</label><caption><p>Adult, dorsal view</p></caption><graphic xmlns:xlink="http://www.w3.org/1999/xlink" xlink:href="biodiversity_data_journal-4-e8030-g002_b.jpg" xlink:type="simple" position="float" orientation="portrait" id="oo_75480.jpg"/></fig></fig-group><fig-group id="F2808994" position="float" orientation="portrait"><caption><p><italic><tp:taxon-name><tp:taxon-name-part taxon-name-part-type="genus">Harmonia</tp:taxon-name-part> <tp:taxon-name-part taxon-name-part-type="species">dimidiata</tp:taxon-name-part></tp:taxon-name></italic> (F.)</p></caption><fig id="F2808999" position="float" orientation="portrait"><label>Figure 3a.</label><caption><p>Adult, dorsal view</p></caption><graphic xmlns:xlink="http://www.w3.org/1999/xlink" xlink:href="biodiversity_data_journal-4-e8030-g003_a.png" xlink:type="simple" position="float" orientation="portrait" id="oo_74332.png"/></fig><fig id="F2809000" position="float" orientation="portrait"><label>Figure 3b.</label><caption><p>Genitalia</p></caption><graphic xmlns:xlink="http://www.w3.org/1999/xlink" xlink:href="biodiversity_data_journal-4-e8030-g003_b.png" xlink:type="simple" position="float" orientation="portrait" id="oo_74333.png"/></fig></fig-group><fig id="F2808999" position="float" orientation="portrait"><label>Figure 3a.</label><caption><p>Adult, dorsal view</p></caption><graphic xmlns:xlink="http://www.w3.org/1999/xlink" xlink:href="biodiversity_data_journal-4-e8030-g003_a.png" xlink:type="simple" position="float" orientation="portrait" id="oo_74332.png"/></fig><fig-group id="F3009648" position="float" orientation="portrait"><caption><p><italic><tp:taxon-name><tp:taxon-name-part taxon-name-part-type="genus">Harmonia</tp:taxon-name-part> <tp:taxon-name-part taxon-name-part-type="species">dimidiata</tp:taxon-name-part></tp:taxon-name></italic>: variants</p></caption><fig id="F3009653" position="float" orientation="portrait"><label>Figure 4a.</label><caption><p>Without pronotal spots</p></caption><graphic xmlns:xlink="http://www.w3.org/1999/xlink" xlink:href="biodiversity_data_journal-4-e8030-g004_a.jpg" xlink:type="simple" position="float" orientation="portrait" id="oo_76212.jpg"/></fig><fig id="F3009654" position="float" orientation="portrait"><label>Figure 4b.</label><caption><p>With macula on pronotum</p></caption><graphic xmlns:xlink="http://www.w3.org/1999/xlink" xlink:href="biodiversity_data_journal-4-e8030-g004_b.jpg" xlink:type="simple" position="float" orientation="portrait" id="oo_76213.jpg"/></fig><fig id="F3009655" position="float" orientation="portrait"><label>Figure 4c.</label><caption><p>With enlarged spots</p></caption><graphic xmlns:xlink="http://www.w3.org/1999/xlink" xlink:href="biodiversity_data_journal-4-e8030-g004_c.jpg" xlink:type="simple" position="float" orientation="portrait" id="oo_76214.jpg"/></fig><fig id="F3009656" position="float" orientation="portrait"><label>Figure 4d.</label><caption><p>Without pronotal and elytral spots</p></caption><graphic xmlns:xlink="http://www.w3.org/1999/xlink" xlink:href="biodiversity_data_journal-4-e8030-g004_d.jpg" xlink:type="simple" position="float" orientation="portrait" id="oo_76215.jpg"/></fig></fig-group><fig id="F3009653" position="float" orientation="portrait"><label>Figure 4a.</label><caption><p>Without pronotal spots</p></caption><graphic xmlns:xlink="http://www.w3.org/1999/xlink" xlink:href="biodiversity_data_journal-4-e8030-g004_a.jpg" xlink:type="simple" position="float" orientation="portrait" id="oo_76212.jpg"/></fig><fig id="F3009656" position="float" orientation="portrait"><label>Figure 4d.</label><caption><p>Without pronotal and elytral spots</p></caption><graphic xmlns:xlink="http://www.w3.org/1999/xlink" xlink:href="biodiversity_data_journal-4-e8030-g004_d.jpg" xlink:type="simple" position="float" orientation="portrait" id="oo_76215.jpg"/></fig><fig id="F3009655" position="float" orientation="portrait"><label>Figure 4c.</label><caption><p>With enlarged spots</p></caption><graphic xmlns:xlink="http://www.w3.org/1999/xlink" xlink:href="biodiversity_data_journal-4-e8030-g004_c.jpg" xlink:type="simple" position="float" orientation="portrait" id="oo_76214.jpg"/></fig><fig id="F2809000" position="float" orientation="portrait"><label>Figure 3b.</label><caption><p>Genitalia</p></caption><graphic xmlns:xlink="http://www.w3.org/1999/xlink" xlink:href="biodiversity_data_journal-4-e8030-g003_b.png" xlink:type="simple" position="float" orientation="portrait" id="oo_74333.png"/></fig></tp:treatment-sec><ref-list><ref id="B2809087"><element-citation xmlns:xlink="http://www.w3.org/1999/xlink" publication-type="article" xlink:type="simple"><person-group person-group-type="author"><name name-style="western"><surname>Mulsant</surname><given-names>E.</given-names></name></person-group><year>1866</year><article-title>Monographie des Coccinellides</article-title><source>Mém. L'Acad. Imp. Lyon, Cl. Sci., LMém. L'Acad. Imp. Lyon</source><volume>15</volume><fpage>1</fpage><lpage>112</lpage><comment content-type="language">French</comment></element-citation></ref><ref id="B2809058"><element-citation xmlns:xlink="http://www.w3.org/1999/xlink" publication-type="article" xlink:type="simple"><person-group person-group-type="author"><name name-style="western"><surname>Bielawski</surname><given-names>R.</given-names></name></person-group><year>1962</year><article-title>Materialien zur kenntnis der <tp:taxon-name><tp:taxon-name-part taxon-name-part-type="family">Coccinellidae</tp:taxon-name-part></tp:taxon-name> (<tp:taxon-name><tp:taxon-name-part taxon-name-part-type="order">Coleoptera</tp:taxon-name-part></tp:taxon-name>). III</article-title><source>Annales Zoologici</source><volume>20</volume><fpage>193</fpage><lpage>205</lpage><comment content-type="language">German</comment></element-citation></ref><ref id="B2809038"><element-citation xmlns:xlink="http://www.w3.org/1999/xlink" publication-type="article" xlink:type="simple"><person-group person-group-type="author"><name name-style="western"><surname>Gordon</surname><given-names>R. D.</given-names></name></person-group><year>1987</year><article-title>A catalogue of the Crotch Collection of <tp:taxon-name><tp:taxon-name-part taxon-name-part-type="family">Coccinellidae</tp:taxon-name-part></tp:taxon-name> (<tp:taxon-name><tp:taxon-name-part taxon-name-part-type="order">Coleoptera</tp:taxon-name-part></tp:taxon-name>)</article-title><source>Occasional Papers on Systematic Entomology</source><volume>3</volume><fpage>1</fpage><lpage>46</lpage></element-citation></ref><ref id="B2809011"><element-citation xmlns:xlink="http://www.w3.org/1999/xlink" publication-type="book" xlink:type="simple"><person-group person-group-type="author"><name name-style="western"><surname>Crotch</surname><given-names>G. R.</given-names></name></person-group><year>1874</year><source>A revision of the coleopterous family <tp:taxon-name><tp:taxon-name-part taxon-name-part-type="family">Coccinellidae</tp:taxon-name-part></tp:taxon-name></source><publisher-name>E.W. Janson</publisher-name><publisher-loc>London</publisher-loc><size units="page">311</size><pub-id pub-id-type="doi">10.5962/bhl.title.8975</pub-id></element-citation></ref><ref id="B2809077"><element-citation xmlns:xlink="http://www.w3.org/1999/xlink" publication-type="article" xlink:type="simple"><person-group person-group-type="author"><name name-style="western"><surname>Coutanceau</surname><given-names>J.</given-names></name></person-group><year>2008</year><article-title>Le genre <italic><tp:taxon-name><tp:taxon-name-part taxon-name-part-type="genus">Harmonia</tp:taxon-name-part></tp:taxon-name></italic> (Mulsant, 1846) (<tp:taxon-name><tp:taxon-name-part taxon-name-part-type="order">Coleoptera</tp:taxon-name-part></tp:taxon-name> <tp:taxon-name><tp:taxon-name-part taxon-name-part-type="family">Coccinellidae</tp:taxon-name-part></tp:taxon-name>)</article-title><source><tp:taxon-name>
              <tp:taxon-name-part taxon-name-part-type="genus">Harmonia</tp:taxon-name-part>
            </tp:taxon-name></source><volume>1</volume><fpage>4</fpage><lpage>16</lpage><comment content-type="language">French</comment></element-citation></ref><ref id="B2809029"><element-citation xmlns:xlink="http://www.w3.org/1999/xlink" publication-type="book" xlink:type="simple"><person-group person-group-type="author"><name name-style="western"><surname>Iablokoff-Khnzorian</surname><given-names>S. M.</given-names></name></person-group><year>1982</year><source>Les Coccinelles, Coléoptères - <tp:taxon-name><tp:taxon-name-part taxon-name-part-type="family">Coccinellidae</tp:taxon-name-part></tp:taxon-name>. Tribu <tp:taxon-name><tp:taxon-name-part taxon-name-part-type="tribe">Coccinellini</tp:taxon-name-part></tp:taxon-name> des Régions Paléarctique et Orientale</source><publisher-name>Boubée</publisher-name><publisher-loc>Paris</publisher-loc><size units="page">568</size><comment content-type="language">French</comment></element-citation></ref><ref id="B3044560"><element-citation xmlns:xlink="http://www.w3.org/1999/xlink" publication-type="book" xlink:type="simple"><person-group person-group-type="author"><name name-style="western"><surname>Korschefsky</surname><given-names>R.</given-names></name></person-group><year>1932</year><source>Coleopterorum Catalogus. Pars 120. <tp:taxon-name><tp:taxon-name-part taxon-name-part-type="family">Coccinellidae</tp:taxon-name-part></tp:taxon-name> II</source><publisher-name>W. Junk</publisher-name><publisher-loc>Berlin</publisher-loc><size units="page">435</size></element-citation></ref><ref id="B2809048"><element-citation xmlns:xlink="http://www.w3.org/1999/xlink" publication-type="article" xlink:type="simple"><person-group person-group-type="author"><name name-style="western"><surname>Bielawski</surname><given-names>R.</given-names></name></person-group><year>1968</year><article-title><tp:taxon-name><tp:taxon-name-part taxon-name-part-type="order">Coleoptera</tp:taxon-name-part></tp:taxon-name> from Southeast Asia arranged by M. Chûjô (VII). Coccinellid-beetle from E. Nepal, Thailand, Cambodia, Viet-Nam, S. Korea and Is. Ambon, with descriptions of 4 new species and 33 figures</article-title><source>Transactions of the Shikoku Entomological Society</source><volume>9</volume><fpage>119</fpage><lpage>128</lpage></element-citation></ref><ref id="B3009636"><element-citation xmlns:xlink="http://www.w3.org/1999/xlink" publication-type="article" xlink:type="simple"><person-group person-group-type="author"><name name-style="western"><surname>Chazeau</surname><given-names>J.</given-names></name></person-group><year>1989</year><article-title>Complements aux <tp:taxon-name><tp:taxon-name-part taxon-name-part-type="tribe">Coccinellini</tp:taxon-name-part></tp:taxon-name> de Nouvelle-Guinee (<tp:taxon-name><tp:taxon-name-part taxon-name-part-type="order">Coleoptera</tp:taxon-name-part></tp:taxon-name>, <tp:taxon-name><tp:taxon-name-part taxon-name-part-type="family">Coccinellidae</tp:taxon-name-part></tp:taxon-name>)</article-title><source>Revue Française d'Entomologie (Nouvelle Serie)</source><volume>11</volume><fpage>157</fpage><lpage>168</lpage><comment content-type="language">French</comment></element-citation></ref></ref-list></tp:taxon-treatment>
